# Supplementary material for: Effects of Combined Extreme Warming and Drought on the Physiology and Growth of Quercus variabilis Blume Seedlings
Source: Plants (Basel). 2026 Apr 28;15(9):1354. doi: 10.3390/plants15091354 (PMC13165138; doi:10.3390/plants15091354)
Supplement: Supplementary file 1 [file plants-15-01354-s001.zip]

Archive with 1 entries (1 files):
- plants-4247318-supplementary.pdf
